# Supplementary material for: Heterotic Trait Locus (HTL) Mapping Identifies Intra-Locus Interactions That Underlie Reproductive Hybrid Vigor in Sorghum bicolor
Source: PLoS One. 2012 Jun 25;7(6):e38993. doi: 10.1371/journal.pone.0038993 (PMC3382592; doi:10.1371/journal.pone.0038993)
Supplement: Table S1 — List of the accessions included in the wide Sorghum bicolor sps. bicolor collectionTable S2: SSR markers used in this study. (XLSX) [file pone.0038993.s006.xlsx]

## Sheet: Sheet1
Supplemental Table S1: List of the accessions included in the wide Sorghum bicolor sps. bicolor collection
Code	Source	Accession Number	Origin
SB001	IGB	18813	USA
SB002	IGB	18814	USA
SB003	IGB	18817	USA
SB004	IGB	18818	USA
SB005	IGB	27052	USA
SB006	IGB	27262	USA
SB007	IGB	27276	USA
SB008	IGB	27277	USA
SB009	IGB	27278	USA
SB010	IGB	27280	USA
SB011	IGB	27427	USA
SB012	IGB	27432	Australia
SB013	IGB	27475	USA
SB014	IGB	27833	USA
SB015	IGB	27862	USA
SB016	IGB	27863	USA
SB017	IGB	27977	USA
SB018	IGB	31461	USA
SB019	IGB	34604	USA
SB020	IGB	34605	USA
SB021	IGB	34606	USA
SB022	IGB	34608	USA
SB023	IGB	34609	USA
SB024	IGB	34610	USA
SB025	IGB	34611	USA
SB026	IGB	34612	USA
SB027	IGB	34613	USA
SB028	IGB	34614	Unknown
SB029	IGB	34615	USA
SB030	IGB	34616	USA
SB031	IGB	34628	Sudan
SB032	IGB	34629	Sudan
SB033	IGB	34630	Sudan
SB034	IGB	34632	Unknown
SB035	IGB	34633	Unknown
SB036	IGB	34634	Unknown
SB037	IGB	34635	Unknown
SB038	IGB	37636	USA
SB039	IGB	37637	USA
SB040	IGB	37638	USA
SB041	IGB	37639	USA
SB042	IGB	37640	USA
SB043	IGB	37641	USA
SB044	IGB	37642	USA
SB045	IGB	37643	USA
SB046	IGB	37644	USA
SB047	IGB	37652	Unknown
SB048	IGB	37662	Unknown
SB049	IGB	37663	Unknown
SB050	IGB	37666	Unknown
SB051	IGB	38520	China
SB052	IGB	38521	China
SB053	IGB	39021	Japan
SB054	IGB	44622	Unknown
SB055	IGB	44624	USA
SB056	IGB	44626	USA
SB057	IGB	44627	USA
SB058	IGB	44629	USA
SB059	IGB	44630	USA
SB060	IGB	44773	USA
SB061	IGB	44775	USA
SB062	IGB	44777	USA
SB063	IGB	44778	USA
SB064	IGB	44779	USA
SB065	IGB	44780	USA
SB066	IGB	45243	USA
SB067	IGB	45244	USA
SB068	IGB	46313	Israel
SB069	IGB	46314	Israel
SB070	IGB	46317	Israel
SB071	IGB	49100	Brazil
SB072	IGB	49101	Brazil
SB073	IGB	49102	Brazil
SB074	IGB	49103	Brazil
SB075	IGB	49104	Brazil
SB076	IGB	49105	Brazil
SB077	IGB	49106	Brazil
SB078	IGB	49107	Brazil
SB079	IGB	49108	Brazil
SB080	IGB	49109	Brazil
SB081	IGB	49110	Brazil
SB082	IGB	49111	Brazil
SB083	IGB	49112	Brazil
SB084	IGB	49113	Brazil
SB085	IGB	49114	Brazil
SB086	IGB	49115	Brazil
SB087	IGB	49116	Brazil
SB088	IGB	49117	Brazil
SB089	IGB	49118	Brazil
SB090	IGB	49119	Brazil
SB091	IGB	49120	Brazil
SB092	IGB	49121	Brazil
SB093	IGB	49122	Brazil
SB094	IGB	49123	Brazil
SB095	IGB	49124	Brazil
SB096	IGB	49125	Brazil
SB097	IGB	49126	Brazil
SB098	IGB	49127	Brazil
SB099	IGB	49129	Brazil
SB100	IGB	49130	Brazil
SB101	IGB	49131	Brazil
SB102	IGB	49132	Brazil
SB103	IGB	49133	Brazil
SB104	IGB	49134	Brazil
SB105	IGB	49135	Brazil
SB106	IGB	49136	Brazil
SB107	IGB	49138	Brazil
SB108	IGB	49139	Brazil
SB109	IGB	49141	Brazil
SB110	IGB	49142	Brazil
SB111	IGB	49143	Brazil
SB112	IGB	49144	Brazil
SB113	IGB	49145	Brazil
SB114	IGB	49146	Brazil
SB115	IGB	49147	Brazil
SB116	IGB	49148	Brazil
SB117	IGB	49149	Brazil
SB118	IGB	56096	Russia
SB119	IGB	56097	Russia
SB120	IGB	56103	Russia
SB121	IGB	56112	Russia
SB122	IGB	56113	Unknown
SB123	IGB	56114	Russia
SB124	IGB	56116	Russia
SB125	IGB	56117	Russia
SB126	IGB	56118	Russia
SB127	IGB	56119	Russia
SB128	IGB	56120	Russia
SB129	IGB	56121	Russia
SB130	IGB	56122	Russia
SB131	IGB	56124	Russia
SB132	IGB	56125	Russia
SB133	IGB	56128	Russia
SB134	IGB	56131	Russia
SB135	IGB	56133	Russia
SB136	IGB	56135	Russia
SB137	IGB	56136	Russia
SB138	IGB	56139	Russia
SB139	IGB	56140	Russia
SB140	IGB	56141	Russia
SB141	IGB	56142	Russia
SB142	IGB	56143	Russia
SB143	IGB	56145	Russia
SB144	IGB	56146	Russia
SB145	IGB	56147	Russia
SB146	IGB	56148	Russia
SB147	IGB	56149	Russia
SB148	IGB	56150	Russia
SB149	IGB	56151	Russia
SB150	IGB	56152	Russia
SB151	IGB	56153	Russia
SB152	IGB	56154	Russia
SB153	IGB	56155	Israel
SB154	IGB	56156	Russia
SB155	IGB	56157	Russia
SB156	IGB	56158	Russia
SB157	IGB	56162	Russia
SB158	IGB	56163	Russia
SB159	IGB	56165	Russia
SB160	IGB	56166	Russia
SB161	IGB	56167	Russia
SB162	IGB	56168	Russia
SB163	IGB	56170	Russia
SB164	IGB	56171	Russia
SB165	IGB	56172	Russia
SB166	IGB	56174	Russia
SB167	IGB	56175	Russia
SB168	IGB	56177	Russia
SB169	IGB	56277	USA
SB170	IGB	56278	USA
SB171	IGB	56279	USA
SB172	IGB	56280	USA
SB173	IGB	56281	USA
SB174	USDA	Grif 502 - S9 -	India
SB175	USDA	Grif 503 - S9 -	India
SB176	USDA	PI 287582 - S9 -	Zimbabwe
SB177	USDA	PI 308499 - S9 -	South Africa
SB178	USDA	PI 475358 - S9 -	Yemen
SB179	USDA	PI 527253 - S9 -	Zimbabwe
SB180	USDA	PI 533607 - S9 -	US
SB181	USDA	PI 533608 - S9 -	US
SB182	USDA	PI 533609 - S9 -	US
SB183	USDA	PI 533610 - S9 -	US
SB184	USDA	PI 533611 - S9 -	US
SB185	USDA	PI 533612 - S9 -	US
SB186	USDA	PI 533613 - S9 -	US
SB187	USDA	PI 533614 - S9 -	US
SB188	USDA	PI 533615 - S9 -	US
SB189	USDA	PI 533616 - S9 -	US
SB190	USDA	PI 533617 - S9 -	US
SB191	USDA	PI 533618 - S9 -	US
SB192	USDA	PI 533619 - S9 -	US
SB193	USDA	PI 533620 - S9 -	US
SB194	USDA	PI 533621 - S9 -	US
SB195	USDA	PI 533622 - S9 -	US
SB196	USDA	PI 533623 - S9 -	US
SB197	USDA	PI 533908 - S9 -	Ethiopia
SB198	USDA	PI 538360 - S9 -	US
SB199	USDA	PI 538361 - S9 -	US
SB200	USDA	PI 538362 - S9 -	US
SB201	USDA	PI 538363 - S9 -	US
SB202	USDA	PI 538364 - S9 -	US
SB203	USDA	PI 538365 - S9 -	US
SB204	USDA	PI 538366 - S9 -	US
SB205	USDA	PI 538367 - S9 -	US
SB206	USDA	PI 538368 - S9 -	US
SB207	USDA	PI 538369 - S9 -	US
SB208	USDA	PI 538370 - S9 -	US
SB209	USDA	PI 538371 - S9 -	US
SB210	USDA	PI 538372 - S9 -	US
SB211	USDA	PI 538373 - S9 -	US
SB212	USDA	PI 538374 - S9 -	US
SB213	USDA	PI 542717 - S9 -	China
SB214	USDA	PI 550830 - S9 -	Italy
SB215	USDA	PI 550831 - S9 -	Italy
SB216	USDA	PI 563518 - S9 -	China
SB217	USDA	PI 585279 - S9 -	US
SB218	USDA	PI 585280 - S9 -	US
SB219	USDA	PI 597966 - S9 -	US
SB220	USDA	PI 597981 - S9 -	US
SB221	USDA	PI 599876 - S9 -	US
SB222	USDA	PI 606706 - S9 -	US
SB223	USDA	PI 610711 - S9 -	China
SB224	USDA	PI 643112 - S9 -	China
SB225	Abbo	H-610	Israel
SB226	Abbo		Israel
SB227	USDA	PI 585281 - S9 -	US
SB228	USDA	PI 585282 - S9 -	US
SB229	USDA	PI 585283 - S9 -	US
SB230	USDA	PI 585284 - S9 -	US
SB231	USDA	PI 585285 - S9 -	US
SB232	USDA	PI 585286 - S9 -	US
SB233	USDA	PI 585287 - S9 -	US
SB234	USDA	PI 585288 - S9 -	US
SB235	USDA	PI 585289 - S9 -	US
SB236	USDA	PI 585290 - S9 -	US
SB237	USDA	PI 585291 - S9 -	US
SB238	USDA	PI 585292 - S9 -	US
SB239	USDA	PI 585293 - S9 -	US
SB240	USDA	PI 585294 - S9 -	US
SB241	USDA	PI 585295 - S9 -	US
SB242	USDA	PI 592505 - S9 -	India
SB243	USDA	PI 592506 - S9 -	India
SB244	USDA	PI 598069 - S9 -	US
SB245	USDA	PI 598070 - S9 -	US
SB246	USDA	PI 598084 - S9 -	US
SB247	USDA	PI 598085 - S9 -	US
SB248	USDA	PI 598086 - S9 -	US
SB249	USDA	PI 598089 - S9 -	US
SB250	USDA	PI 598093 - S9 -	US
SB251	USDA	PI 598097 - S9 -	US
SB252	USDA	PI 598098 - S9 -	US
SB253	USDA	PI 598099 - S9 -	US
SB254	USDA	PI 598100 - S9 -	US
SB255	USDA	PI 598101 - S9 -	US
SB256	USDA	PI 598102 - S9 -	US
SB257	USDA	PI 598103 - S9 -	US
SB258	USDA	PI 598111 - S9 -	US
SB259	USDA	PI 598112 - S9 -	US
SB260	USDA	PI 598113 - S9 -	US
SB261	USDA	PI 598115 - S9 -	US
SB262	USDA	PI 598116 - S9 -	US
SB263	USDA	PI 598117 - S9 -	US
SB264	USDA	PI 598119 - S9 -	US
SB265	USDA	PI 598120 - S9 -	US
SB266	USDA	PI 602979 - S9 -	Mali
SB267	USDA	PI 602980 - S9 -	Mali
SB268	USDA	PI 602981 - S9 -	Mali
SB269	USDA	PI 602983 - S9 -	Mali
SB270	USDA	PI 606705 - S9 -	US
SB271	USDA	PI 606706 - S9 -	US
SB272	USDA	PI 564163 - S9 -	US
SB273	USDA	PI 564163 - S9 -	US [BTx623]
