# Supplementary material for: Heterotic Trait Locus (HTL) Mapping Identifies Intra-Locus Interactions That Underlie Reproductive Hybrid Vigor in Sorghum bicolor
Source: PLoS One. 2012 Jun 25;7(6):e38993. doi: 10.1371/journal.pone.0038993 (PMC3382592; doi:10.1371/journal.pone.0038993)
Supplement: Table S2 — SSR markers used in this study. (XLSX) [file pone.0038993.s007.xlsx]

## Sheet: Sheet1
Supplementary Table 2: SSR markers used in this study
Marker	Forward primer (5′ → 3′)	Reverse primer (5′ → 3′)	Tm (°C)	Chr	Analysis of wide collection	HTL mapping	Reference
Dsenhsbm13	TGAACTGAACTCGGGGTTTC	CGTCCTGGAGCAAAGGTTAC	54	1	V	V	Srinivas et al., 2008
Dsenhsbm50	TGATGATCATATCCGTGTACGTC	AACCCCTGGCAGAGAGAGA	54	1		V	Srinivas et al., 2008
Dsenhsbm64	CCACAGCATTGACAAGATGC	GACGCACATCAGGAATCAGA	54	1	V	V	Srinivas et al., 2008
Dsenhsbm66	GCAAATCCTCAAACGAGAGC	TCATATCATGCGTGCCAGAC	54	1	V	V	Srinivas et al., 2008
Dsenhsbm80	CAAGGAGCTGTGGAAGAAGG	CCTCCTGCTCCTGTGGTAAC	54	1	V	V	Srinivas et al., 2008
sam54044	GAAGTCCATCACTCGCAG	CATGTACGTCCATGCTCTTA	*	1		V	Li et al., 2009
sam77747	TTGCAACTTTGCGTCAC	GGGTTGTTTACTTGTGATATTTC	*	1		V	Li et al., 2009
Xcup01	CATGGGCGGGTTGAAGAC	TGCAGGAAGGGAGGATGTAG	**	1		V	Schloss et al., 2002
Xcup36	TGAGCTGATAATGGCTGCTG	GCGTCACGGAAGTTGGAC	**	1		V	Schloss et al., 2002
Xtxp323	TAT ATG CAT GTT TTA GGT CG	CTG TTG TTC CTT TCT TCC	50	1	V	V	Bhattramakki et al., 2000
Dsenhsbm15	GGTTCAAGTGGGCAAAGTGT	CGAAGCTAACAGCAGCAAGA	54	2	V	V	Srinivas et al., 2008
Dsenhsbm25	GGCAGAGAATCTGGCACTGT	TTCGGTCTTCGTTGCTTCAT	54	2	V	V	Srinivas et al., 2008
Dsenhsbm40	CTGGTGATGTCAAACGAACG	CAAGACCTGGTACAAGCAAGC	54	2	V	V	Srinivas et al., 2008
Dsenhsbm45	ATAGGGACACGGCAGCACTA	CCCAGGTGAAGATGATCCAC	54	2	V	V	Srinivas et al., 2008
Dsenhsbm84	CAGCTGGCTCCAGATCTTCT	GCATCAACAAACTGGACTGG	54	2	V	V	Srinivas et al., 2008
sam08124b	GTGCACACACCAGAGTACAG	TGAAAACCAAGAGAAGAATGA	*	2		missing values	Li et al., 2009
Xcup64	TATTGACACGCAGGTAACGC	GAGGACGAGTGCATGATGAG	**	2		V	Schloss et al., 2002
Xtxp211	TCA ACG GCC AAT GAT TTC TAA C	AGG TTG CGA ATA AAA GGT AAT GTG	55	2		V	Bhattramakki et al., 2000
Xtxp296	CAG AAA TAA CAT ATA ATG ATG GGG TGA A	ATG CTG TTA TGA TTT AGA GCC TGT AGA GTT	55	2	V	V	Bhattramakki et al., 2000
Dsenhsbm10	CACGAGGGTCGCTAAACACT	CACTTTGAAAGGGAGCTTGG	54	3	V	V	Srinivas et al., 2008
Dsenhsbm103	GGCAAGTTCAGGAAGTGGAA	TGTGTGCAGTGCATGCTTAG	54	3	V	V	Srinivas et al., 2009
Dsenhsbm31	ATCTGGCACATGACGTGAAC	TTTACCGGGACCAATACAGG	54	3	V	V	Srinivas et al., 2008
Dsenhsbm4	CCAAGGCTGAGGTCAAGAAG	AGCCGAGCTCAACATACAGG	54	3	V	V	Srinivas et al., 2008
Dsenhsbm46	GGCAGCATCTACCAGACCAT	GAAGGCATCTAGCGATCACC	54	3	V	V	Srinivas et al., 2008
Xcup32	ACTACCACCAGGCACCACTC	GTACTTTTTCCCTGCCCTCC	**	3		V	Schloss et al., 2002
Xcup38	CTCTCACGGAAAGGAAGCAC	TACCGAAGCGGAAGCTACTC	**	3		V	Schloss et al., 2002
Xcup61	TTAGCATGTCCACCACAACC	AAAGCAACTCGTCTGATCCC	**	3		V	Schloss et al., 2002
sam60110	ATGCCACTCGAGTACTAATCA	GTGCTTCTGCATAAAGAAGTC	*	3		V	Li et al., 2009
Xtxp33	GAGCTACACAGGGTTCAAC	CCTAGCTATTCCTTGGTTG	55	3	V	V	Bhattramakki et al., 2000
Dsenhsbm39	TCAGTGATACAGCCGTCCAG	ATGCATAAACCACGGCTGTC	54	4	V	V	Srinivas et al., 2008
Dsenhsbm95	GTGGTTTGTTCCAGCCTTTG	GGGGGAGATGTGTTTCTACG	54	4	V	V	Srinivas et al., 2008
sam21112	ATTGCCAAGAACACAGAAAC	AAACAACCAGCGCAGTATAT	*	4		V	Li et al., 2009
sam35479	CATTTCAAACTAAAGTAGTTTTTG	TGACCTTTTTAGATATGTAACTTT	*	4		V	Li et al., 2009
Xcup05	GGAAGGTTTGCAAGAACAGG	CCAGCCCAACAAGTGCTATC	**	4		V	Schloss et al., 2002
Xcup28	GGTGTGAGACTGTGAGCAGC	TATAGCACGGTTGTTGTGCC	**	4		V	Schloss et al., 2002
Xtxp131	AAG CCC CGA TCA CAT CAA	AGC CGA GCC TCA TCC C	55	4	V	V	Bhattramakki et al., 2000
Xtxp177	GCC GGT TGT GAC TTG	TTA AAG CGA TGG GTG TAG	55	4	V	V	Bhattramakki et al., 2000
Xtxp27	AAC CTT GCC CTA TCC ACC TC	TAT GAT GAA TCA AGG GAG AGG	45	4		V	Bhattramakki et al., 2000
Xtxp343	CGA TTG GAC ATA AGT GTT C	TAT AAA CAT CAG CAG AGG TG	55	4	V	V	Bhattramakki et al., 2000
sam46752	GCAACACAAAGGACACGT	GCCAGGTACACGTACACC	*	4		V	Li et al., 2009
sam76894	CTAGCCAAACCCAAATGTAC	GTTTGACTTCGTGGATCG	*	4		V	Li et al., 2009
sam24014a	TTATTTAAACGCAGTCGTACC	TGCTTTGAATAAGCATTGTG	*	5		missing values	Li et al., 2009
sam74084	ACGCATTAGCTTTAATTTTAGC	CGTAATCCGTATACACTACGTG	*	5		missing values	Li et al., 2009
sam74728	TCCAACTCATTACATGCTGA	TTATCAGGCTGCAAAAGC	*	5		V	Li et al., 2009
sam79939	TCTGTAAGATGTCCCAAGCT	GTGGTCAACATTTTCTGTTACA	*	5		missing values	Li et al., 2009
Xtxp15	CAC AAA CAC TAG TGC CTT ATC	CAT AGA CAC CTA GGC CAT C	55	5	V	V	Bhattramakki et al., 2000
Xtxp225	TTG TTG CAT GTT GGT TAT AG	CAA ACA AGT TCA GAA GCT C	55	5	V	V	Bhattramakki et al., 2000
Xtxp23	AAT CAA CAA GAG CGG GAA AG	TTG AGA TTC GCT CCA CTC C	60	5	V	V	Bhattramakki et al., 2000
Xtxp30	AAA AAG GAC GCG CAG CTG	CTG GTC TCC ACC ATC CGT AG	60	5	V	missing values	Bhattramakki et al., 2000
Xtxp65	CAC GTC GTC ACC AAC CAA	GTT AAA CGA AAG GGA AAT GGC	55	5	V	V	Bhattramakki et al., 2000
Dsenhsbm2	TCTGCTTGGCTACGTTCTGA	TTCCTCCGCTGAATGATTTC	54	6	V	missing values	Srinivas et al., 2008
Dsenhsbm37	GCCATGCTCTACCATTTCCT	TCGATTTTTCCCGTTTTGTC	54	6	V	V	Srinivas et al., 2008
sam15303b	CGTACAGTCAAAACCATGC	CTCAGCAAAAAGGATTTCC	*	6		V	Li et al., 2009
sam77987	TATGCATGACAAGCTAGGTG	GGATCTGGATTCATGGATC	*	6		V	Li et al., 2009
Xcup37	CCCAGCCTTCCTCCTGATAC	GTACCGACTCCAATCCAACG	**	6		V	Schloss et al., 2002
Xtxp145	GTT CCT CCT GCC ATT ACT	CTT CCG CAC ATC CAC	55	6	V	V	Bhattramakki et al., 2000
Xtxp57	GGA ACT TTT GAC GGG TAG TGC	CGA TCG TGA TGT CCC AAT C	55	6	V	V	Bhattramakki et al., 2000
Xtxp6	ATC GGA TCC GTC AGA TC	TCT AGG GAG GTT GCC AT	50	6	V	missing values	Bhattramakki et al., 2000
Dsenhsbm7	AGGTAGCAATTCGTCGTTGC	ACGGGTGACCTCAACTGAAC	54	7	V	V	Srinivas et al., 2008
Xcup19	CCGAGTTCTCACTCCCTCTC	GACCTTGTCGAACTGCTTCC	**	7		V	Schloss et al., 2002
Xcup70	GGAGGAACACGCACAAAAAG	CACTCTAGCTATGGCCTGGG	**	7		V	Schloss et al., 2002
Xtxp227	TGA AAG TTT TGG CAT TGA	TGT AGG ATA GCC CAG GTT	50	7		missing values	Bhattramakki et al., 2000
Xtxp278	GGG TTT CAA CTC TAG CCT ACC GAA CTT CCT	ATG CCT CAT CAT GGT TCG TTT TGC TT	50	7	V	V	Bhattramakki et al., 2000
Xtxp295	AAA TCA TGC ATC CAT GTT CGT CTT C	CTC CCG CTA CAA GAG TAC ATT CAT AGC TTA	55	7	V	V	Bhattramakki et al., 2000
Xtxp312	CAG GAA AAT ACG ATC CGT GCC AAG T	GTG AAC TAT TCG GAA GAA GTT TGG AGG AAA	55	7	V	V	Bhattramakki et al., 2000
Xtxp40	CAG CAA CTT GCA CTT GTC	GGG AGC AAT TTG GCA CTA G	55	7	V	V	Bhattramakki et al., 2000
Xtxp525	TATTTTGTGGGTGGCTTTGG	CATTTTTGCCCACCTCAGTT	?	7		V	Bhattramakki et al., 2000
Dsenhsbm14	GTGGCTTGGAGAAAAGGAAG	TGCCACCTCAGTTCATGACTAT	53	8	V	V	Srinivas et al., 2008
Dsenhsbm16	TCCCCTCCACAGTAAAGCTG	CTTCCCCACGTCTTCTTCTG	54	8	V	V	Srinivas et al., 2008
Dsenhsbm29	AAACACGGCATTTTTCTTGG	AATAGCAATTCCCAGCGAAC	54	8	V	V	Srinivas et al., 2008
sam08699	CGAACACCGTGTACTCAAG	GTTGATCATGCTGAATCCTT	*	8		V	Li et al., 2009
Xcup47	TGAGCAATGAACTTAGGGGG	CTACCCTTTGATGGCAGTACC	**	8		V	Schloss et al., 2002
Xgap34	AAC AGC AGT AAT GCC ACA C	TGA CTT GGT AGA GAA CTT GTC TTC	60	8		V	Brown et al., 1996
Xtxp105	TGG TAT GGG ACT GGA CGG	TGT TGA CGA AGC AAC TCC AAT	55	8		V	Bhattramakki et al., 2000
Xtxp292	CAT TTG CGA AGT TAC AAC ATT GCT	CAT TCC TGA CTG CCC TCT CC	55	8	V	V	Bhattramakki et al., 2000
Xtxp321	TAA CCC AAG CCT GAG CAT AAG A	CCC ATT CAC ACA TGA GAC GAG	55	8	V	V	Bhattramakki et al., 2000
Xtxp47	CAA TGG CTT GCA CAT GTC CTA	GGT GCG AGC TAG TTA AGT GGG	55	8	V	V	Bhattramakki et al., 2000
Dsenhsbm99	GCCAAGGCAGAGAAGAAGAAG	CGACGACGACTACTTGGTGA	54	9	V	V	Srinivas et al., 2008
sam46900	TGATCCTGCAAACATTGTTA	TGCTTCTGAAGCTCTTCTTC	*	9		V	Li et al., 2009
sam49153	GTTTGTTGATGGCATGGT	CATCTCCTTCCATTGTTTGT	*	9		V	Li et al., 2009
sam72016	TTTAGAATGAAGGGCGTAAG	CTCGTACGTGTAAAAAAACTCA	*	9		missing values	Li et al., 2009
sam73572	TCCTAAAACATGAAGTGGAGA	TTACTGCCTTTGCGCTAC	*	9		V	Li et al., 2009
Xcup18	GCCTCTACATATCCACAAGCC	CAGATCAGTCATGCCACCTG	**	9		V	Schloss et al., 2002
Xtxp10	ATA CTA TCA AGA GGG GAG C	AGT ACT AGC CAC ACG TCA C	50	9	V	V	Bhattramakki et al., 2000
Xtxp230	GCT ACC GCT GCT GCT CT	AGG GGG CAT CCA AGA AAT	55	9	V	V	Bhattramakki et al., 2000
Xtxp355	TGG TTG GAA AGA TAA TCA AG	GCC CTA ATG AGT CCT CAC	55	9	V	V	Bhattramakki et al., 2000
sam15164	GATTACTTTTGCCGCTTCTA	AGACACAAAACATGATTGCA	*	10		V	Li et al., 2009
sam45546	GCAGAGGTGAGTCTGACTTC	TACGCACATTAACACAAAGC	*	10		V	Li et al., 2009
sam76941	GCTATTTTTGCCCTTTCC	GGAGGAGCTAGCTAAGAAAGA	*	10		missing values	Li et al., 2009
Xcup13	TCTCCTCCACCTTGTCAACC	CCTTGCCATCGACCACTC	**	10		V	Schloss et al., 2002
Xcup49	TCCACCTCCATCATCTTTCC	CTCCACCACCTCCATGACTC	**	10		V	Schloss et al., 2002
Xtxp141	TGT ATG GCC TAG CTT ATC T	CAA CAA GCC AAC CTA AA	55	10	V	V	Bhattramakki et al., 2000
Xtxp164	TAT TCT ACC CGT CCA ACT	GAC TAC ATG GCG ACA GA	55	10	V	V	Bhattramakki et al., 2000
Xtxp20	TCT CAA GGT TTG ATG GTT GG	ACC CAT TAT TGA CCG TTG AG	60	10	V	V	Bhattramakki et al., 2000
Xtxp217	GGC CTC GAC TAC GGA GTT	TCG GCA TAT TGA TTT GGT TT	55	10	V	V	Bhattramakki et al., 2000
	*Touchdown PCR consisting of 94°C for
	5 min; 2 cycles of 94°C for 1 min, 65°C for 1 min,
	and 72°C for 1.5 min; 10 cycles of 94°C for 1 min,
	65°C–55°C for 1 min decreasing by 1°C/cycle, and
	72°C for 1.5 min; and 30 cycles of 94°C for 1 min,
	55°C for 1 min, and 72°C for 1.5 min; followed by
	72°C for 7 min and 4°C as the holding step.
	Li et al., 2009
	**initial denaturation of the template DNA at
	95°C for 4 min followed by 25 cycles of 95°C for 1 min, 55°C for
	2 min, and 72°C for 2 min. In the last cycle, extension time at
	72°C was increased to 10 min
	Schloss et al., 2002
	Bhattramakki D, Dong JM, Chhabra AK, Hart GE (2000) An integrated SSR and RFLP linkage map of Sorghum bicolor (L.) Moench. Genome 43: 988–1002
	Li M, Yuyama N, Luo L, Hirata M, Ca H (2009) In silico mapping of 1758 new SSR markers developed from public genomic sequences for sorghum. Molecular Breeding: 24: 41-47
	Schloss J, Mitchell SE, White GM, Kukatla R, Bowers JE, A. H. Paterson AH, Kresovich S (2002) Characterization of RFLP probe sequences for gene discovery and SSR development in Sorghum bicolor (L.) Moench. TAG 115: 912-920
	Srinivas G, Satish K, Madhusudhana R, Seetharama N (2009) Exploration and mapping of microsatellite markers from subtracted drought stress ESTs in Sorghum bicolor (L.) Moench. Theor Appl Genet: 118: 703-17
